# Supplementary material for: Aromatisation of steroids in the bivalve Mytilus trossulus
Source: PeerJ. 2019 May 22;7:e6953. doi: 10.7717/peerj.6953 (PMC6535040; doi:10.7717/peerj.6953)
Supplement: Supplemental Information 4 [file peerj-07-6953-s004.xlsx]

## Sheet: pH
DPM /1h/mg protein/1 ml	pH6		pH6,6		pH7,0		pH7,6		pH8,0		pH8,6		pH9,0
	GILLS	GONADS	GILLS	GONADS	GILLS	GONADS	GILLS	GONADS	GILLS	GONADS	GILLS	GONADS	GILLS	GONADS
	957.3	998.4	1260.6	1408	1565.5	3648.7	1958.6	3122.2	3706.7	3361.3	1174.4	2820	2350	1398
	994.5	854.3	889.8	995.5	1570.3	3675.2	1935.8	3541.1	3106.1	3186.1	1137.4	2852.8	1826	1839.4
	858	855.5	917.5	1184.2	1075.6	1222.1	2053.53	3256.9	2473.3	2938.7	3959.1	2875.5	2192.9	1886
			907.6	1131.2	1278.2	1315.7	2098.26	2597.6	2209.3	2705	3229.3	2826.3	2023.7	2982.5
MEAN	936.6	902.733	993.875	1179.72	1372.4	2465.43	2011.55	3129.45	2873.85	3047.78	2375.05	2843.65	2098.15	2026.47
blank = 63 DPM	873.6	839.733	930.875	1116.72	1309.4	2402.43	1948.55	3066.45	2810.85	2984.78	2312.05	2780.65	2035.15	1963.47
dilution 3x	2620.8	2519.2	2792.62	3350.17	3928.2	7207.28	5845.64	9199.35	8432.55	8954.33	6936.15	8341.95	6105.45	5890.42
