# Supplementary material for: Aromatisation of steroids in the bivalve Mytilus trossulus
Source: PeerJ. 2019 May 22;7:e6953. doi: 10.7717/peerj.6953 (PMC6535040; doi:10.7717/peerj.6953)
Supplement: Supplemental Information 7 [file peerj-07-6953-s007.xlsx]

## Sheet: inhibitors
DPM /1h/mg protein/1ml	GONADS	L: 0 mM	L: 0,1 mM	L: 0,25 mM	L: 0,5 mM	L: 1 mM
L: letrozole		1206.97	2169.07	3712.86	3527.83	4153.02											2.41	3.07	7.4233
A: anastrozole		1200.45	2169.63	3849.66	3548.79	4311.76											1.2368	5.105	3.1023
K: ketoconazole		2406.37	2467.73	3179.74	3671.35	4025.59											1.8253	1.4915	1.9792
		2399.04	2442.73	3236.74	3708.72	4146.52											2.1219	2.7576	0.8274
																	1.5287	3.6232	0.62
		A: 0 mM	A: 0,1 mM	A: 0,25 mM	A: 0,5 mM	A: 1 mM
		1752.07	2024.54	3296.38	3348.69	1076.74
		1775.22	2093.6	3532.96	3408.21	1083.61
		2991.62	2289.23	3469.39	3352.25	1029.43
		3142.34	2357.83	3456.41		1103.96
		K: 0 mM	K: 0,1 mM	K: 0,25 mM	K: 0,5 mM	K: 1 mM
		1542.34	1609.67	1147.94	963.26	582.786
		1619.92	1654.89	1232.38	962.668	582.97
		1900.7	1454.35	951.586	730.126	772.627
		1904.52	1484.38	949.364	636.847	804.425
